# Supplementary material for: Whole genome sequencing-based identification of human tuberculosis caused by animal-lineage Mycobacterium orygis
Source: J Clin Microbiol. 2023 Oct 25;61(11):e00260-23. doi: 10.1128/jcm.00260-23 (PMC10662373; doi:10.1128/jcm.00260-23)
Supplement: Data S4 — A pair-wise distance matrix of SNVs of the M. orygis isolates. [file jcm.00260-23-s0002.xlsx]

## Sheet: Supplementary Data S4
Supplementary Data S4 A pair-wise distance matrix of SNVs of the M. orygis isolates from this study and public repositories
Isolate	2100119	reference	ERR5336167	1900228	900125	1900323	1800965	ERR2659153	ERR2659154	ERR2659156	SRR5642714	1601614	2001463	1800722	1701554	ERR5336157	1601335	SRR10321128	2200196	2200263	ERR015582	2001465	2100187	1901041	2101097	1800300	1900698	ERR5336162	SRR5642718	1900674	1901424	2001464	SRR5642713	1700074	1801127	2100725	SRR10251193	SRR10251196	SRR10251198	SRR5642716	2101452	SRR10251199	2000728	900123	900124	1701797	2001479	SRR10251194	SRR10251201
2100119	0	231	181	121	167	164	117	115	115	115	158	142	158	141	160	108	138	154	153	153	123	152	152	135	135	148	150	150	150	148	148	132	150	147	131	147	147	147	147	147	146	146	145	145	145	128	144	144	144
reference	231	0	230	220	220	217	216	214	214	214	213	211	211	210	209	209	207	207	206	206	206	205	205	204	204	203	203	203	203	201	201	201	201	200	200	200	200	200	200	200	199	199	198	198	198	197	197	197	197
ERR5336167	181	230	0	170	170	167	166	164	164	164	163	161	161	160	131	159	157	157	156	156	156	155	155	154	154	153	153	153	153	151	151	151	153	150	150	150	150	150	150	150	149	149	148	148	148	147	147	147	147
1900228	121	220	170	0	156	153	76	96	96	96	149	131	147	130	149	99	127	143	142	142	112	141	141	124	124	139	139	139	139	137	137	121	139	136	120	136	136	136	136	136	135	135	134	134	134	117	133	133	133
900125	167	220	170	156	0	153	152	150	150	150	149	147	147	146	149	145	143	143	142	142	142	141	141	140	140	139	139	139	139	137	137	137	139	136	136	136	136	136	136	136	135	135	134	134	134	133	133	133	133
1900323	164	217	167	153	153	0	149	147	147	147	146	144	144	143	146	142	140	140	139	139	139	138	138	137	137	136	136	136	136	134	134	134	136	133	133	133	133	133	133	133	132	132	131	131	131	130	130	130	130
1800965	117	216	166	76	152	149	0	92	92	92	145	127	143	126	145	95	123	139	138	138	108	137	137	120	120	135	135	135	135	133	133	117	135	132	116	132	132	132	132	132	131	131	130	130	130	113	129	129	129
ERR2659153	115	214	164	96	150	147	92	0	0	0	143	125	141	124	143	93	121	137	136	136	106	135	135	118	118	133	133	133	133	131	131	115	133	130	114	130	130	130	130	130	129	129	128	128	128	111	127	127	127
ERR2659154	115	214	164	96	150	147	92	0	0	0	143	125	141	124	143	93	121	137	136	136	106	135	135	118	118	133	133	133	133	131	131	115	133	130	114	130	130	130	130	130	129	129	128	128	128	111	127	127	127
ERR2659156	115	214	164	96	150	147	92	0	0	0	143	125	141	124	143	93	121	137	136	136	106	135	135	118	118	133	133	133	133	131	131	115	133	130	114	130	130	130	130	130	129	129	128	128	128	111	127	127	127
SRR5642714	158	213	163	149	149	146	145	143	143	143	0	140	140	139	142	138	136	130	129	129	135	128	128	133	133	124	126	132	126	124	124	130	126	123	129	123	123	123	123	123	122	122	121	121	127	126	120	120	120
1601614	142	211	161	131	147	144	127	125	125	125	140	0	138	111	140	120	108	134	133	133	117	132	132	111	111	130	130	130	130	128	128	108	130	127	111	127	127	127	127	127	126	126	125	125	125	104	124	124	124
2001463	158	211	161	147	147	144	143	141	141	141	140	138	0	137	140	136	134	134	133	133	133	132	132	131	131	130	130	130	130	128	128	128	130	127	127	127	127	127	127	127	126	126	125	125	95	124	124	124	124
1800722	141	210	160	130	146	143	126	124	124	124	139	111	137	0	139	119	69	133	132	132	116	131	131	110	110	129	129	129	129	127	127	107	129	126	110	126	126	126	126	126	125	125	124	124	124	103	123	123	123
1701554	160	209	131	149	149	146	145	143	143	143	142	140	140	139	0	138	136	136	135	135	135	134	134	133	133	132	132	132	132	130	130	130	132	129	129	129	129	129	129	129	128	128	127	127	127	126	126	126	126
ERR5336157	108	209	159	99	145	142	95	93	93	93	138	120	136	119	138	0	116	132	131	131	101	130	130	113	113	128	128	128	128	126	126	110	128	125	109	125	125	125	125	125	124	124	123	123	123	106	122	122	122
1601335	138	207	157	127	143	140	123	121	121	121	136	108	134	69	136	116	0	130	129	129	113	128	128	107	107	126	126	126	126	124	124	104	126	123	107	123	123	123	123	123	122	122	121	121	121	100	120	120	120
SRR10321128	154	207	157	143	143	140	139	137	137	137	130	134	134	133	136	132	130	0	113	113	129	114	114	127	127	114	120	126	120	110	108	124	120	107	123	111	101	101	101	111	108	100	105	107	121	120	106	98	98
2200196	153	206	156	142	142	139	138	136	136	136	129	133	133	132	135	131	129	113	0	0	128	113	113	126	126	113	119	125	119	109	85	123	119	84	122	110	106	106	106	110	107	105	104	106	120	119	105	103	103
2200263	153	206	156	142	142	139	138	136	136	136	129	133	133	132	135	131	129	113	0	0	128	113	113	126	126	113	119	125	119	109	85	123	119	84	122	110	106	106	106	110	107	105	104	106	120	119	105	103	103
ERR015582	123	206	156	112	142	139	108	106	106	106	135	117	133	116	135	101	113	129	128	128	0	127	127	110	110	125	125	125	125	123	123	107	125	122	106	122	122	122	122	122	121	121	120	120	120	103	119	119	119
2001465	152	205	155	141	141	138	137	135	135	135	128	132	132	131	134	130	128	114	113	113	127	0	90	125	125	112	118	124	118	86	108	122	118	107	121	109	107	107	107	109	84	106	105	105	119	118	104	104	104
2100187	152	205	155	141	141	138	137	135	135	135	128	132	132	131	134	130	128	114	113	113	127	90	0	125	125	112	118	124	118	18	108	122	118	107	121	109	107	107	107	109	16	106	105	105	119	118	104	104	104
1901041	135	204	154	124	140	137	120	118	118	118	133	111	131	110	133	113	107	127	126	126	110	125	125	0	74	123	123	123	123	121	121	71	123	120	104	120	120	120	120	120	119	119	118	118	118	67	117	117	117
2101097	135	204	154	124	140	137	120	118	118	118	133	111	131	110	133	113	107	127	126	126	110	125	125	74	0	123	123	123	123	121	121	63	123	120	104	120	120	120	120	120	119	119	118	118	118	67	117	117	117
1800300	148	203	153	139	139	136	135	133	133	133	124	130	130	129	132	128	126	114	113	113	125	112	112	123	123	0	116	122	116	108	108	120	116	107	119	107	107	107	107	107	106	106	105	105	117	116	104	104	104
1900698	150	203	153	139	139	136	135	133	133	133	126	130	130	129	132	128	126	120	119	119	125	118	118	123	123	116	0	122	116	114	114	120	116	113	119	113	113	113	113	113	112	112	111	111	117	116	110	110	110
ERR5336162	150	203	153	139	139	136	135	133	133	133	132	130	130	129	132	128	126	126	125	125	125	124	124	123	123	122	122	0	122	120	120	120	122	119	119	119	119	119	119	119	118	118	117	117	117	116	116	116	116
SRR5642718	150	203	153	139	139	136	135	133	133	133	126	130	130	129	132	128	126	120	119	119	125	118	118	123	123	116	116	122	0	114	114	120	38	113	119	113	113	113	113	113	112	112	111	111	117	116	110	110	110
1900674	148	201	151	137	137	134	133	131	131	131	124	128	128	127	130	126	124	110	109	109	123	86	18	121	121	108	114	120	114	0	104	118	114	103	117	105	103	103	103	105	12	102	101	101	115	114	100	100	100
1901424	148	201	151	137	137	134	133	131	131	131	124	128	128	127	130	126	124	108	85	85	123	108	108	121	121	108	114	120	114	104	0	118	114	63	117	105	101	101	101	105	102	100	99	101	115	114	100	98	98
2001464	132	201	151	121	137	134	117	115	115	115	130	108	128	107	130	110	104	124	123	123	107	122	122	71	63	120	120	120	120	118	118	0	120	117	101	117	117	117	117	117	116	116	115	115	115	64	114	114	114
SRR5642713	150	201	153	139	139	136	135	133	133	133	126	130	130	129	132	128	126	120	119	119	125	118	118	123	123	116	116	122	38	114	114	120	0	113	119	113	113	113	113	113	112	112	111	111	117	116	110	110	110
1700074	147	200	150	136	136	133	132	130	130	130	123	127	127	126	129	125	123	107	84	84	122	107	107	120	120	107	113	119	113	103	63	117	113	0	116	104	100	100	100	104	101	99	98	100	114	113	99	97	97
1801127	131	200	150	120	136	133	116	114	114	114	129	111	127	110	129	109	107	123	122	122	106	121	121	104	104	119	119	119	119	117	117	101	119	116	0	116	116	116	116	116	115	115	114	114	114	97	113	113	113
2100725	147	200	150	136	136	133	132	130	130	130	123	127	127	126	129	125	123	111	110	110	122	109	109	120	120	107	113	119	113	105	105	117	113	104	116	0	104	104	104	88	103	103	102	102	114	113	101	101	101
SRR10251193	147	200	150	136	136	133	132	130	130	130	123	127	127	126	129	125	123	101	106	106	122	107	107	120	120	107	113	119	113	103	101	117	113	100	116	104	0	6	0	104	101	5	98	100	114	113	99	3	3
SRR10251196	147	200	150	136	136	133	132	130	130	130	123	127	127	126	129	125	123	101	106	106	122	107	107	120	120	107	113	119	113	103	101	117	113	100	116	104	6	0	6	104	101	1	98	100	114	113	99	3	3
SRR10251198	147	200	150	136	136	133	132	130	130	130	123	127	127	126	129	125	123	101	106	106	122	107	107	120	120	107	113	119	113	103	101	117	113	100	116	104	0	6	0	104	101	5	98	100	114	113	99	3	3
SRR5642716	147	200	150	136	136	133	132	130	130	130	123	127	127	126	129	125	123	111	110	110	122	109	109	120	120	107	113	119	113	105	105	117	113	104	116	88	104	104	104	0	103	103	102	102	114	113	101	101	101
2101452	146	199	149	135	135	132	131	129	129	129	122	126	126	125	128	124	122	108	107	107	121	84	16	119	119	106	112	118	112	12	102	116	112	101	115	103	101	101	101	103	0	100	99	99	113	112	98	98	98
SRR10251199	146	199	149	135	135	132	131	129	129	129	122	126	126	125	128	124	122	100	105	105	121	106	106	119	119	106	112	118	112	102	100	116	112	99	115	103	5	1	5	103	100	0	97	99	113	112	98	2	2
2000728	145	198	148	134	134	131	130	128	128	128	121	125	125	124	127	123	121	105	104	104	120	105	105	118	118	105	111	117	111	101	99	115	111	98	114	102	98	98	98	102	99	97	0	98	112	111	97	95	95
900123	145	198	148	134	134	131	130	128	128	128	121	125	125	124	127	123	121	107	106	106	120	105	105	118	118	105	111	117	111	101	101	115	111	100	114	102	100	100	100	102	99	99	98	0	112	111	97	97	97
900124	145	198	148	134	134	131	130	128	128	128	127	125	95	124	127	123	121	121	120	120	120	119	119	118	118	117	117	117	117	115	115	115	117	114	114	114	114	114	114	114	113	113	112	112	0	111	111	111	111
1701797	128	197	147	117	133	130	113	111	111	111	126	104	124	103	126	106	100	120	119	119	103	118	118	67	67	116	116	116	116	114	114	64	116	113	97	113	113	113	113	113	112	112	111	111	111	0	110	110	110
2001479	144	197	147	133	133	130	129	127	127	127	120	124	124	123	126	122	120	106	105	105	119	104	104	117	117	104	110	116	110	100	100	114	110	99	113	101	99	99	99	101	98	98	97	97	111	110	0	96	96
SRR10251194	144	197	147	133	133	130	129	127	127	127	120	124	124	123	126	122	120	98	103	103	119	104	104	117	117	104	110	116	110	100	98	114	110	97	113	101	3	3	3	101	98	2	95	97	111	110	96	0	0
SRR10251201	144	197	147	133	133	130	129	127	127	127	120	124	124	123	126	122	120	98	103	103	119	104	104	117	117	104	110	116	110	100	98	114	110	97	113	101	3	3	3	101	98	2	95	97	111	110	96	0	0
1701642	143	196	146	132	132	129	128	126	126	126	119	123	123	122	125	121	119	105	104	104	118	103	103	116	116	103	109	115	109	99	99	113	109	98	112	100	98	98	98	100	97	97	96	96	110	109	91	95	95
1900059	143	196	146	132	132	129	128	126	126	126	119	123	123	122	125	121	119	105	104	104	118	81	81	116	116	103	109	115	109	77	99	113	109	98	112	100	98	98	98	100	75	97	96	96	110	109	95	95	95
1900097	143	196	146	132	132	129	128	126	126	126	119	123	123	122	125	121	119	105	104	104	118	81	81	116	116	103	109	115	109	77	99	113	109	98	112	100	98	98	98	100	75	97	96	96	110	109	95	95	95
ERR2659155	143	196	146	132	132	129	128	126	126	126	119	123	123	122	125	121	119	95	102	102	118	103	103	116	116	103	109	115	109	99	97	113	109	96	112	100	90	90	90	100	97	89	94	96	110	109	95	87	87
SRR10251185	143	196	146	132	132	129	128	126	126	126	119	123	123	122	125	121	119	107	106	106	118	105	105	116	116	103	109	115	109	101	101	113	109	100	112	34	100	100	100	84	99	99	98	98	110	109	97	97	97
SRR10251189	143	196	146	132	132	129	128	126	126	126	119	123	123	122	125	121	119	107	106	106	118	105	105	116	116	103	109	115	109	101	101	113	109	100	112	34	100	100	100	84	99	99	98	98	110	109	97	97	97
SRR10251190	143	196	146	132	132	129	128	126	126	126	119	123	123	122	125	121	119	107	106	106	118	105	105	116	116	103	109	115	109	101	101	113	109	100	112	34	100	100	100	84	99	99	98	98	110	109	97	97	97
SRR10251191	143	196	146	132	132	129	128	126	126	126	119	123	123	122	125	121	119	107	106	106	118	105	105	116	116	103	109	115	109	101	101	113	109	100	112	34	100	100	100	84	99	99	98	98	110	109	97	97	97
SRR10251192	143	196	146	132	132	129	128	126	126	126	119	123	123	122	125	121	119	107	106	106	118	105	105	116	116	103	109	115	109	101	101	113	109	100	112	34	100	100	100	84	99	99	98	98	110	109	97	97	97
SRR10251197	143	196	146	132	132	129	128	126	126	126	119	123	123	122	125	121	119	107	106	106	118	105	105	116	116	103	109	115	109	101	101	113	109	100	112	34	100	100	100	84	99	99	98	98	110	109	97	97	97
SRR10251200	143	196	146	132	132	129	128	126	126	126	119	123	123	122	125	121	119	107	106	106	118	105	105	116	116	103	109	115	109	101	101	113	109	100	112	34	100	100	100	84	99	99	98	98	110	109	97	97	97
ERR5336161	142	195	145	131	131	128	127	125	125	125	118	122	122	121	124	120	118	104	103	103	117	102	102	115	115	102	108	114	108	98	98	112	108	97	111	99	97	97	97	99	96	96	95	87	109	108	94	94	94
SRR5642715	142	195	145	131	131	128	127	125	125	125	118	122	122	121	124	120	118	96	101	101	117	102	102	115	115	102	108	114	108	98	96	112	108	95	111	99	85	85	85	99	96	84	93	95	109	108	94	82	82
1900817	141	194	144	130	130	127	126	124	124	124	117	121	121	120	123	119	117	101	78	78	116	101	101	114	114	101	107	113	107	97	31	111	107	56	110	98	94	94	94	98	95	93	92	94	108	107	93	91	91
SRR10251203	141	194	144	130	130	127	126	124	124	124	117	121	121	120	123	119	117	95	100	100	116	101	101	114	114	101	107	113	107	97	95	111	107	94	110	98	84	84	84	98	95	83	92	94	108	107	93	81	81
SRR17254977	141	194	144	130	130	127	126	124	124	124	117	121	121	120	123	119	117	95	100	100	116	101	101	114	114	101	107	113	107	97	95	111	107	94	110	98	88	88	88	98	95	87	92	94	108	107	93	85	85
2100977	140	193	143	129	129	126	125	123	123	123	116	120	120	119	122	118	116	100	77	77	115	100	100	113	113	100	106	112	106	96	70	110	106	69	109	97	93	93	93	97	94	92	91	93	107	106	92	90	90
1800446	139	192	142	128	128	125	124	122	122	122	115	119	119	118	121	117	115	101	100	100	114	99	99	112	112	99	105	111	105	95	95	109	105	94	108	96	94	94	94	96	93	93	92	92	106	105	91	91	91
2000368	139	192	142	128	128	125	124	122	122	122	115	119	118	118	121	117	115	101	100	100	114	93	93	112	112	99	105	111	105	89	95	109	105	94	108	96	94	94	94	96	87	93	92	92	105	105	91	91	91
SRR5642711	139	192	142	128	128	125	124	122	122	122	115	119	119	118	121	117	115	101	100	100	114	99	99	112	112	99	105	111	105	95	95	109	105	94	108	96	94	94	94	96	93	93	92	80	106	105	91	91	91
SRR10251186	138	191	141	127	127	124	123	121	121	121	114	118	118	117	120	116	114	102	101	101	113	100	100	111	111	98	104	110	104	96	96	108	104	95	107	79	95	95	95	61	94	94	93	93	105	104	92	92	92
SRR10251187	138	191	141	127	127	124	123	121	121	121	114	118	118	117	120	116	114	102	101	101	113	100	100	111	111	98	104	110	104	96	96	108	104	95	107	79	95	95	95	61	94	94	93	93	105	104	92	92	92
SRR10321134	138	191	141	127	127	124	123	121	121	121	114	118	118	117	120	116	114	90	97	97	113	98	98	111	111	98	104	110	104	94	92	108	104	91	107	95	85	85	85	95	92	84	89	91	105	104	90	82	82
SRR10321149	138	191	141	127	127	124	123	121	121	121	114	118	118	117	120	116	114	90	97	97	113	98	98	111	111	98	104	110	104	94	92	108	104	91	107	95	85	85	85	95	92	84	89	91	105	104	90	82	82
1800448	137	190	140	126	126	123	122	120	120	120	113	117	117	116	119	115	113	99	98	98	112	97	97	110	110	97	103	109	103	93	93	107	103	92	106	94	92	92	92	94	91	91	90	86	104	103	89	89	89
SRR10251195	137	190	140	126	126	123	122	120	120	120	113	117	117	116	119	115	113	101	100	100	112	99	99	110	110	97	103	109	103	95	95	107	103	94	106	78	94	94	94	60	93	93	92	92	104	103	91	91	91
SRR17089002	137	190	140	126	126	123	122	120	120	120	113	117	117	116	119	115	113	91	96	96	112	97	97	110	110	97	103	109	103	93	91	107	103	90	106	94	84	84	84	94	91	83	88	90	104	103	89	81	81
SRR10251202	136	189	139	125	125	122	121	119	119	119	112	116	116	115	118	114	112	100	99	99	111	98	98	109	109	96	102	108	102	94	94	106	102	93	105	77	93	93	93	59	92	92	91	91	103	102	90	90	90
SRR17089001	136	189	139	125	125	122	121	119	119	119	112	116	116	115	118	114	112	90	95	95	111	96	96	109	109	96	102	108	102	92	90	106	102	89	105	93	83	83	83	93	90	82	87	89	103	102	88	80	80
SRR17254975	136	189	139	125	125	122	121	119	119	119	112	116	116	115	118	114	112	90	95	95	111	96	96	109	109	96	102	108	102	92	90	106	102	89	105	93	83	83	83	93	90	82	87	89	103	102	88	80	80
SRR17254976	136	189	139	125	125	122	121	119	119	119	112	116	116	115	118	114	112	90	95	95	111	96	96	109	109	96	102	108	102	92	90	106	102	89	105	93	83	83	83	93	90	82	87	89	103	102	88	80	80
SRR20622097	136	189	139	125	125	122	121	119	119	119	112	116	116	115	118	114	112	96	95	95	111	96	96	109	109	96	102	108	102	92	90	106	102	89	105	93	89	89	89	93	90	88	87	89	103	102	88	86	86
SRR9157804	136	189	139	125	125	122	121	119	119	119	112	116	116	115	118	114	112	90	95	95	111	96	96	109	109	96	102	108	102	92	90	106	102	89	105	93	83	83	83	93	90	82	87	89	103	102	88	80	80
1600127	135	188	138	124	124	121	120	118	118	118	111	115	115	114	117	113	111	103	102	102	110	101	101	108	108	99	101	107	101	97	97	105	101	96	104	96	96	96	96	96	95	95	94	94	102	101	93	93	93
1601221	135	188	138	124	124	121	120	118	118	118	111	115	115	114	117	113	111	95	72	72	110	95	95	108	108	95	101	107	101	91	55	105	101	54	104	92	88	88	88	92	89	87	86	88	102	101	87	85	85
2101352	135	188	138	124	124	121	120	118	118	118	111	115	115	114	117	113	111	97	96	96	110	95	95	108	108	95	101	107	101	91	91	105	101	90	104	92	90	90	90	92	89	89	88	88	102	101	87	87	87
SRR10321143	135	188	138	124	124	121	120	118	118	118	111	115	115	114	117	113	111	87	94	94	110	95	95	108	108	95	101	107	101	91	89	105	101	88	104	92	82	82	82	92	89	81	86	88	102	101	87	79	79
SRR20622096	135	188	138	124	124	121	120	118	118	118	111	115	115	114	117	113	111	95	94	94	110	95	95	108	108	95	101	107	101	91	89	105	101	88	104	92	88	88	88	92	89	87	86	88	102	101	87	85	85
SRR5642712	135	188	138	124	124	121	120	118	118	118	111	115	115	114	117	113	111	97	96	96	110	95	95	108	108	95	101	107	101	91	91	105	101	90	104	92	90	90	90	92	89	89	88	80	102	101	87	87	87
2101205	134	187	137	123	123	120	119	117	117	117	110	114	114	113	116	112	110	94	93	93	109	94	94	107	107	94	100	106	100	90	88	104	100	87	103	91	87	87	87	91	88	86	85	87	101	100	86	84	84
2101375	134	187	137	123	123	120	119	117	117	117	110	114	114	113	116	112	110	94	93	93	109	94	94	107	107	94	100	106	100	90	88	104	100	87	103	91	87	87	87	91	88	86	85	87	101	100	86	84	84
SRR20607504	136	187	139	125	125	122	121	119	119	119	112	116	116	115	118	114	112	88	95	95	111	96	96	109	109	96	102	107	102	92	90	106	100	89	105	93	83	83	83	93	90	82	87	89	103	102	88	80	80
SRR5642717	134	187	137	123	123	120	119	117	117	117	110	114	114	113	116	112	110	88	93	93	109	94	94	105	107	94	100	106	100	90	88	104	100	87	103	91	81	81	81	91	88	80	85	87	101	100	86	78	78
1601131	133	186	136	122	122	119	118	116	116	116	109	113	113	112	115	111	109	93	70	70	108	93	93	106	106	93	99	105	99	89	53	103	99	52	102	90	86	86	86	90	87	85	84	86	100	99	85	83	83
1901282	133	186	136	122	122	119	118	116	116	116	109	113	113	112	115	111	109	97	96	96	108	95	95	106	106	93	99	105	99	91	91	103	99	90	102	80	90	90	90	80	89	89	88	88	100	99	87	87	87
2001480	132	185	135	121	121	118	117	115	115	115	108	112	112	111	114	110	108	94	93	93	107	92	92	105	105	92	98	104	98	88	88	102	98	87	101	89	87	87	87	89	86	86	85	77	99	98	84	84	84
SRR16643349	134	185	137	123	123	120	119	117	117	117	110	114	114	113	116	112	110	96	95	95	109	94	94	107	107	94	100	106	100	90	90	104	98	89	103	91	89	89	89	91	88	88	87	79	101	100	86	86	86
1701798	131	184	134	120	120	117	116	114	114	114	107	111	111	110	113	109	107	83	90	90	106	91	91	104	104	91	97	103	97	87	85	101	97	84	100	88	78	78	78	88	85	77	82	84	98	97	83	75	75
1800159	131	184	134	120	120	117	116	114	114	114	107	111	111	110	113	109	107	91	68	68	106	91	91	104	104	91	97	103	97	87	45	101	97	46	100	88	84	84	84	88	85	83	82	84	98	97	83	81	81
1801256	131	184	134	120	120	117	116	114	114	114	107	111	111	110	113	109	107	93	92	92	106	85	85	104	104	91	97	103	97	81	87	101	97	86	100	88	86	86	86	88	79	85	84	84	98	97	83	83	83
2100430	131	184	134	120	120	117	116	114	114	114	107	111	111	110	113	109	107	93	92	92	106	91	91	104	104	91	97	103	97	87	87	101	97	86	100	88	86	86	86	88	85	85	82	76	98	97	83	83	83
900942	131	184	134	120	120	117	116	114	114	114	107	111	111	110	113	109	107	91	90	90	106	91	91	104	104	91	97	103	97	87	85	101	97	84	100	88	84	84	84	88	85	83	82	84	98	97	83	81	81
SRR10321130	131	184	134	120	120	117	116	114	114	114	107	111	111	110	113	109	107	83	90	90	106	91	91	104	104	91	97	103	97	87	85	101	97	84	100	88	78	78	78	88	85	77	82	84	98	97	83	75	75
SRR10251188	132	183	135	121	121	118	117	115	115	115	108	112	112	111	114	110	108	76	91	91	107	92	92	105	105	92	98	104	98	88	86	102	96	85	101	89	79	79	79	89	86	78	83	85	99	98	84	76	76
2001439	129	182	132	118	118	115	114	112	112	112	105	109	109	108	111	107	105	91	90	90	104	89	89	102	102	89	95	101	95	85	85	99	95	84	98	86	84	84	84	86	83	83	82	74	96	95	81	81	81
SRR17089003	129	182	132	118	118	115	114	112	112	112	105	109	109	108	111	107	105	83	88	88	104	89	89	102	102	89	95	101	95	85	83	99	95	82	98	86	76	76	76	86	83	75	80	82	96	95	81	73	73
ERR5336158	128	181	131	117	117	114	113	111	111	111	104	108	108	107	110	106	104	90	89	89	103	88	88	101	101	88	94	100	94	84	84	98	94	83	97	85	83	83	83	85	82	82	81	73	95	94	80	80	80
1501282	127	180	130	116	116	113	112	110	110	110	103	107	107	106	109	105	103	87	86	86	102	87	87	100	100	87	93	99	93	83	81	97	93	80	96	84	80	80	80	84	81	79	52	80	94	93	79	77	77
2201129	127	180	130	116	116	113	112	110	110	110	103	107	107	106	109	105	103	87	64	64	102	87	87	100	100	87	93	99	93	83	41	97	93	42	96	84	80	80	80	84	81	79	78	80	94	93	79	77	77
1901423	126	179	129	115	115	112	111	109	109	109	102	106	106	105	108	104	102	88	87	87	101	82	82	99	99	86	92	98	92	78	82	96	92	81	95	83	81	81	81	83	76	80	79	79	93	92	78	78	78
2100376	125	178	128	114	114	111	110	108	108	108	101	105	105	104	107	103	101	85	84	84	100	85	85	98	98	85	90	97	91	81	79	95	91	78	94	82	78	78	78	82	79	77	76	78	92	91	77	75	75
2001127	122	175	125	111	111	108	107	105	105	105	98	102	102	101	104	100	98	84	83	83	97	78	78	95	95	82	88	94	88	74	78	92	88	77	91	79	77	77	77	79	72	76	75	75	89	88	74	74	74
2001229	121	174	124	110	110	107	106	104	104	104	97	101	101	100	103	99	97	83	82	82	96	77	77	94	94	81	87	93	87	73	77	91	87	76	90	78	76	76	76	78	71	75	74	74	88	87	73	73	73
2100976	121	174	124	110	110	107	106	104	104	104	97	101	101	100	103	99	97	83	82	82	96	77	77	94	94	81	87	93	87	73	77	91	87	76	90	78	76	76	76	78	71	75	74	74	88	87	73	73	73
1801225	116	169	119	105	105	102	101	99	99	99	92	96	96	95	98	94	92	76	75	75	91	76	76	89	89	76	82	88	82	72	70	86	82	69	85	73	69	69	69	73	70	68	67	69	83	82	68	66	66
1801535	116	169	119	105	105	102	101	99	99	99	92	96	96	95	98	94	92	76	75	75	91	76	76	89	89	76	82	88	82	72	70	86	82	69	85	73	69	69	69	73	70	68	67	69	83	82	68	66	66
[truncated: 66 more columns]
